# Supplementary material for: Prevalence of Alpha(α)-Thalassemia in Southeast Asia (2010–2020): A Meta-Analysis Involving 83,674 Subjects
Source: Int J Environ Res Public Health. 2020 Oct 9;17(20):7354. doi: 10.3390/ijerph17207354 (PMC7600098; doi:10.3390/ijerph17207354)
Supplement: Supplementary file 1 [file ijerph-17-07354-s001.zip]

Archive with 6 entries (5 files):
- ijerph-909078-supplementary/
- ijerph-909078-supplementary/Table S1. PRISMA checklist of items to include when reporting a systematic review or meta-analysis..pdf
- ijerph-909078-supplementary/Table S2. Initial literature search from Pubmed..pdf
- ijerph-909078-supplementary/Table S3. Initial literature search from SCOPUS..pdf
- ijerph-909078-supplementary/Table S4. The SCOPUS literature (N = 152) included in the analysis..pdf
- ijerph-909078-supplementary/Table S5. The Pubmed literature (N = 126) included in the analysis..pdf
